# Supplementary material for: Differential Responses of a Coastal Prokaryotic Community to Phytoplanktonic Organic Matter Derived from Cellular Components and Exudates
Source: Microbes Environ. 2020 Jun 17;35(3):ME20033. doi: 10.1264/jsme2.ME20033 (PMC7511794; doi:10.1264/jsme2.ME20033)
Supplement: Supplementary file 2 — Supplementary Material 2 [file 35_20033_s2.xlsx]

## Sheet: TableS1
Table S1: Summary of the sequence data in this study. Asterisks indicate samples with more than 199,999 reads. These samples were rarified to 199,999 reads using the “vegan” package in R. The numbers of OTUs before rarefaction are shown in parentheses.
Treatment	Replicate	Day	No. of raw reads	No. of analyzed reads	No. of OTUs
Original seawater			211986	151101	2652
Control	I	1	185989	144646	896
		3	156739	116092	1139
		5	55953	43190	469
		7	60907	38355	503
		9	213214	156308	1186
		11	181143	137046	1176
		13	144176	104247	1135
		Average	142589	105698	929.143
	II	1	105283	83290	753
		3	88450	69264	603
		5	104774	80727	817
		7	71551	24108	459
		9	194172	106036	1128
		11	137396	62004	753
		13	167162	110493	854
		Average	124113	76560.3	766.714
	III	1	68389	36527	468
		3	81936	44681	566
		5	222593	168500	1398
		7	81635	44869	655
		9	69269	38717	566
		11	85563	19432	526
		13	89573	28575	583
		Average	99851.1	54471.6	680.286
	Average		122184	78909.9	792.048
WF	I	1	171311	127515	1302
		3	184530	137608	1451
		5	201254	149611	1273
		7	204480	154330	1172
		9	97964	69895	780
		11	126786	40897	730
		13	539763	125915	1215
		Average	218013	115110	1131.86
	II	1	47977	35984	545
		3	107523	39615	1393
		5	48740	27486	682
		7	286778	209,427*	1,591 (1,611)
		9	208568	102965	1222
		11	115680	33602	810
		13	227836	106080	1113
		Average	149015	79308.4	960.833
	III	1	34730	26669	370
		3	217999	162020	1272
		5	172805	129136	1230
		7	149339	110573	973
		9	185057	134804	1079
		11	154691	115858	808
		13	1851316	1,429,071*	971 (3,485)
		Average	395134	301162	957.571
	Average		254054	165193	1043.01
EF	I	1	156679	118566	1273
		5	45716	31561	497
		7	66134	32906	435
		9	41015	11645	342
		11	117074	40445	565
		13	56931	21422	439
		Average	80591.5	42757.5	591.833
	II	1	60641	47573	507
		3	25867	19912	344
		5	70120	38075	556
		7	70702	29347	427
		9	145650	43420	707
		11	121874	29565	539
		13	130008	65086	631
		Average	89266	38996.9	530.143
	III	1	73911	58133	540
		5	157722	82288	1238
		7	30908	14198	355
		9	134718	32033	530
		11	242545	66905	677
		13	124093	54867	568
		Average	127316	51404	651.333
	Average		98612.8	44141.2	588.332
