# Supplementary material for: Differential Responses of a Coastal Prokaryotic Community to Phytoplanktonic Organic Matter Derived from Cellular Components and Exudates
Source: Microbes Environ. 2020 Jun 17;35(3):ME20033. doi: 10.1264/jsme2.ME20033 (PMC7511794; doi:10.1264/jsme2.ME20033)
Supplement: Supplementary file 3 — Supplementary Material 3 [file 35_20033_s3.xlsx]

## Sheet: TableS2
Table S2: Taxonomic assignment of abundant OTUs in the original seawater sample and experimental treatments. (A) Original seawater. OTUs marked with asterisks were also abundant in the experimental treatments. (B) Common OTUs. (C) The other abundant OTUs detected across treatments. The sequences of these OTUs were aligned to the SILVA ribosomal RNA gene database (release 132). For OTUs that share…
(A)
OTU ID	Relative abundance	Kingdom	Phylum	Class	Order	Family	Genus	Top hit organism	Identity
	(%)							(Accession number)	(%)
OTU_1*	2.11845	Bacteria	Cyanobacteria	Oxyphotobacteria	Synechococcales	Cyanobiaceae	Synechococcus CC9902
OTU_3*	0.731961	Bacteria	Bacteroidetes	Bacteroidia	Flavobacteriales	Flavobacteriaceae	Winogradskyella
OTU_4*	4.81267	Bacteria	Proteobacteria	Alphaproteobacteria	Rhodobacterales	Rhodobacteraceae	HIMB11
OTU_6*	5.88944	Bacteria	Proteobacteria	Gammaproteobacteria	Alteromonadales	Alteromonadaceae	Glaciecola	Glaciecola sp. HTCC2999 (ABST01000050.10)	100
OTU_7*	1.03242	Bacteria	Proteobacteria	Alphaproteobacteria	Rhodobacterales	Rhodobacteraceae	Marivivens
OTU_9*	0.600923	Bacteria	Bacteroidetes	Bacteroidia	Flavobacteriales	Flavobacteriaceae	uncultured
OTU_15*	1.19854	Bacteria	Bacteroidetes	Bacteroidia	Flavobacteriales	Flavobacteriaceae
OTU_17*	0.462604	Bacteria	Proteobacteria	Gammaproteobacteria	Oceanospirillales	Nitrincolaceae	Marinobacterium	Marinobacterium marisflavi (EF468717.1)	100
OTU_18*	0.430176	Bacteria	Proteobacteria	Gammaproteobacteria	Oceanospirillales	Pseudohongiellaceae	Pseudohongiella
OTU_20*	0.93646	Bacteria	Bacteroidetes	Bacteroidia	Flavobacteriales	Cryomorphaceae	uncultured
OTU_26*	1.48907	Bacteria	Proteobacteria	Gammaproteobacteria	Alteromonadales	Alteromonadaceae
OTU_31*	1.95565	Bacteria	Proteobacteria	Alphaproteobacteria	Rhodobacterales	Rhodobacteraceae
OTU_37	4.34544	Bacteria	Proteobacteria	Gammaproteobacteria	SAR86 clade
OTU_39	8.49299	Bacteria	Proteobacteria	Alphaproteobacteria	SAR11 clade	Clade I	Clade Ia
OTU_42*	0.694899	Bacteria	Cyanobacteria	Oxyphotobacteria	Synechococcales	Cyanobiaceae	Cyanobium PCC-6307
OTU_52*	0.598937	Bacteria	Proteobacteria	Gammaproteobacteria	Alteromonadales	Alteromonadaceae
OTU_58*	1.69622	Bacteria	Proteobacteria	Alphaproteobacteria	Rhodospirillales	AEGEAN-169 marine group
OTU_65	2.20713	Bacteria	Bacteroidetes	Bacteroidia	Flavobacteriales	Flavobacteriaceae	NS4 marine group
OTU_66	1.66246	Bacteria	Proteobacteria	Gammaproteobacteria	SAR86 clade
OTU_67	1.69225	Bacteria	Proteobacteria	Gammaproteobacteria
OTU_71	1.96094	Bacteria	Bacteroidetes	Bacteroidia	Flavobacteriales	Flavobacteriaceae	uncultured
OTU_73*	3.18661	Bacteria	Proteobacteria	Alphaproteobacteria	SAR11 clade	Clade II
OTU_78	1.67173	Bacteria	Proteobacteria	Gammaproteobacteria	SAR86 clade
OTU_89	1.13964	Bacteria	Bacteroidetes	Bacteroidia	Flavobacteriales	Flavobacteriaceae
OTU_91	1.1992	Bacteria	Bacteroidetes	Bacteroidia	Flavobacteriales	Flavobacteriaceae	NS4 marine group
OTU_94	1.1264	Bacteria	Bacteroidetes	Bacteroidia	Flavobacteriales	Cryomorphaceae	uncultured
OTU_100	0.712768	Bacteria	Proteobacteria	Alphaproteobacteria	Rhodobacterales	Rhodobacteraceae	uncultured
OTU_103	0.757771	Bacteria	Bacteroidetes	Bacteroidia	Flavobacteriales	NS9 marine group
OTU_105	0.72071	Bacteria	Proteobacteria	Alphaproteobacteria	Rhodobacterales	Rhodobacteraceae	uncultured
OTU_106	1.02779	Bacteria	Marinimicrobia (SAR406 clade)
OTU_113	1.47517	Bacteria	Proteobacteria	Alphaproteobacteria	SAR11 clade	Clade I	Clade Ib
OTU_125	0.522167	Bacteria	Euryarchaeota	Thermoplasmata	Marine Group II
OTU_134*	0.475179	Bacteria	Proteobacteria	Gammaproteobacteria	Betaproteobacteriales	Methylophilaceae	OM43 clade
OTU_140	0.592981	Bacteria	Proteobacteria	Gammaproteobacteria	SAR86 clade
OTU_142	0.447383	Bacteria	Euryarchaeota	Thermoplasmata	Marine Group II
OTU_154	0.492386	Bacteria	Actinobacteria	Acidimicrobiia	Actinomarinales	Actinomarinaceae	Candidatus Actinomarina
OTU_175	0.491724	Bacteria	Verrucomicrobia	Verrucomicrobiae	Opitutales	Puniceicoccaceae	MB11C04 marine group
OTU_177	0.434809	Bacteria	Proteobacteria	Gammaproteobacteria	Cellvibrionales	Halieaceae	OM60(NOR5) clade
OTU_183	0.535403	Bacteria	Proteobacteria	Alphaproteobacteria	Puniceispirillales	SAR116 clade
OTU_192	0.412969	Bacteria	Proteobacteria	Gammaproteobacteria	Thiotrichales	Thiotrichaceae	Leucothrix
OTU_194	0.521505	Bacteria	Proteobacteria	Gammaproteobacteria	Cellvibrionales	Halieaceae	OM60(NOR5) clade
OTU_196	0.579083	Bacteria	Marinimicrobia (SAR406 clade)
OTU_209	0.431499	Bacteria	Bacteroidetes	Bacteroidia	Flavobacteriales	NS9 marine group
OTU_215	0.491724	Bacteria	Proteobacteria	Alphaproteobacteria	Rhodospirillales	AEGEAN-169 marine group
OTU_231	0.452016	Bacteria	Verrucomicrobia	Verrucomicrobiae	Opitutales	Puniceicoccaceae	MB11C04 marine group
OTU_232	0.493048	Bacteria	Proteobacteria	Gammaproteobacteria
OTU_757	0.64394	Bacteria	Proteobacteria	Alphaproteobacteria	SAR11 clade	Clade I
OTU_3832	0.422234	Bacteria	Proteobacteria	Gammaproteobacteria	SAR86 clade
OTU_4268*	0.446059	Bacteria	Bacteroidetes	Bacteroidia	Flavobacteriales	Cryomorphaceae	uncultured
OTU_4995	0.547316	Bacteria	Proteobacteria	Gammaproteobacteria	Thiomicrospirales	Thioglobaceae	SUP05 cluster
(B)
OTU ID	Kingdom	Phylum	Class	Order	Family	Genus	Top hit organism	Identity
							(Accession number)	(%)
OTU_1	Bacteria	Cyanobacteria	Oxyphotobacteria	Synechococcales	Cyanobiaceae	Synechococcus CC9902
OTU_3	Bacteria	Bacteroidetes	Bacteroidia	Flavobacteriales	Flavobacteriaceae	Winogradskyella
OTU_4	Bacteria	Proteobacteria	Alphaproteobacteria	Rhodobacterales	Rhodobacteraceae	HIMB11
OTU_6	Bacteria	Proteobacteria	Gammaproteobacteria	Alteromonadales	Alteromonadaceae	Glaciecola	Glaciecola sp. HTCC2999 (ABST01000050.10)	100
OTU_7	Bacteria	Proteobacteria	Alphaproteobacteria	Rhodobacterales	Rhodobacteraceae	Marivivens
OTU_10	Bacteria	Proteobacteria	Gammaproteobacteria
OTU_15	Bacteria	Bacteroidetes	Bacteroidia	Flavobacteriales	Flavobacteriaceae
OTU_17	Bacteria	Proteobacteria	Gammaproteobacteria	Oceanospirillales	Nitrincolaceae	Marinobacterium	Marinobacterium marisflavi (EF468717.1)	100
OTU_18	Bacteria	Proteobacteria	Gammaproteobacteria	Oceanospirillales	Pseudohongiellaceae	Pseudohongiella
OTU_19	Bacteria	Proteobacteria	Gammaproteobacteria	Vibrionales	Vibrionaceae	Vibrio
OTU_21	Bacteria	Bacteroidetes	Bacteroidia	Flavobacteriales	Flavobacteriaceae	NS3a marine group
OTU_22	Bacteria	Proteobacteria	Alphaproteobacteria	Rhodobacterales	Rhodobacteraceae		Pacificibacter sp. KJ21 (KC195795.19)	100
OTU_25	Bacteria	Proteobacteria	Alphaproteobacteria	Rhodobacterales	Rhodobacteraceae	Salinihabitans
OTU_26	Bacteria	Proteobacteria	Gammaproteobacteria	Alteromonadales	Alteromonadaceae
OTU_27	Bacteria	Proteobacteria	Alphaproteobacteria	Rhodobacterales	Rhodobacteraceae		Marivita cryptomonadis (JFKD01000051.188)	100
OTU_28	Bacteria	Proteobacteria	Gammaproteobacteria	Oceanospirillales	Litoricolaceae	Litoricola
OTU_31	Bacteria	Proteobacteria	Alphaproteobacteria	Rhodobacterales	Rhodobacteraceae
OTU_32	Bacteria	Proteobacteria	Gammaproteobacteria	Oceanospirillales	Nitrincolaceae	Amphritea
OTU_42	Bacteria	Cyanobacteria	Oxyphotobacteria	Synechococcales	Cyanobiaceae	Cyanobium PCC-6307
OTU_44	Bacteria	Bacteroidetes	Bacteroidia	Flavobacteriales	Cryomorphaceae	uncultured
OTU_45	Bacteria	Proteobacteria	Alphaproteobacteria	Rhodobacterales	Rhodobacteraceae
OTU_52	Bacteria	Proteobacteria	Gammaproteobacteria	Alteromonadales	Alteromonadaceae
OTU_70	Bacteria	Epsilonbacteraeota	Campylobacteria	Campylobacterales	Arcobacteraceae	Arcobacter
OTU_96	Bacteria	Proteobacteria	Gammaproteobacteria	Oceanospirillales	Nitrincolaceae	Marinobacterium
OTU_4268	Bacteria	Bacteroidetes	Bacteroidia	Flavobacteriales	Cryomorphaceae	uncultured
OTU_5573	Bacteria	Proteobacteria	Gammaproteobacteria	Oceanospirillales	Nitrincolaceae	Marinobacterium	Marinobacterium marisflavi (EF468717.1)	100
(C)
OTU ID	Detection across fractions			Kingdom	Phylum	Class	Order	Family	Genus	Top hit organism	Identity
	Control	WF	EF							(Accession number)	(%)
OTU_9	〇	〇		Bacteria	Bacteroidetes	Bacteroidia	Flavobacteriales	Flavobacteriaceae	uncultured
OTU_12	〇	〇		Bacteria	Bacteroidetes	Bacteroidia	Flavobacteriales	Flavobacteriaceae	uncultured
OTU_20	〇	〇		Bacteria	Bacteroidetes	Bacteroidia	Flavobacteriales	Cryomorphaceae	uncultured
OTU_34	〇	〇		Bacteria	Bacteroidetes	Bacteroidia	Flavobacteriales	Flavobacteriaceae		Polaribacter sp. K17-17 (FJ425215.1)	100
OTU_39	〇	〇		Bacteria	Proteobacteria	Alphaproteobacteria	SAR11 clade	Clade I	Clade Ia
OTU_62	〇	〇		Bacteria	Proteobacteria	Alphaproteobacteria	Rhodobacterales	Rhodobacteraceae		Ruegeria sp. (KY020996.1)	100
OTU_101	〇	〇		Bacteria	Unclassified
OTU_11	〇		〇
OTU_24	〇		〇	Bacteria	Proteobacteria	Alphaproteobacteria	Rhodobacterales	Rhodobacteraceae	Thalassobius	Thalassobius mediterraneus (AB607866.1)	100
OTU_33	〇		〇	Bacteria	Proteobacteria	Alphaproteobacteria	Rhodobacterales	Rhodobacteraceae
OTU_72	〇		〇	Bacteria	Unclassified
OTU_81	〇		〇	Bacteria	Proteobacteria	Gammaproteobacteria	Nitrosococcales	Methylophagaceae	Methylophaga
OTU_82	〇		〇	Bacteria	Proteobacteria	Alphaproteobacteria	Rhodobacterales	Rhodobacteraceae		Marimonas arenosa (KU671052.1)	99
OTU_88	〇		〇	Bacteria	Proteobacteria	Alphaproteobacteria	Rhodobacterales	Rhodobacteraceae
OTU_128	〇		〇	Bacteria	Proteobacteria	Alphaproteobacteria	Rhodobacterales	Rhodobacteraceae	Ascidiaceihabitans
OTU_129	〇		〇	Bacteria	Proteobacteria	Alphaproteobacteria	Sphingomonadales	Sphingomonadaceae
OTU_55		〇	〇	Bacteria	Bacteroidetes	Bacteroidia	Flavobacteriales	NS9 marine group
OTU_68		〇	〇	Bacteria	Proteobacteria	Alphaproteobacteria	Rhodobacterales	Rhodobacteraceae
OTU_132		〇	〇	Bacteria	Proteobacteria	Gammaproteobacteria	Nitrosococcales	Methylophagaceae
(D)
OTU ID	Detection across replicates			Phylum	Class	Order	Family	Genus	Top hit organism	Identity
	I	II	III						(Accession number)	(%)
OTU_46	〇			Bacteroidetes	Bacteroidia	Flavobacteriales	Flavobacteriaceae
OTU_58		〇	〇	Proteobacteria	Alphaproteobacteria	Rhodospirillales	AEGEAN-169 marine group
OTU_63			〇	Proteobacteria	Gammaproteobacteria	Nitrosococcales	Methylophagaceae
OTU_73		〇		Proteobacteria	Alphaproteobacteria	SAR11 clade	Clade II
OTU_85			〇	Bacteroidetes	Bacteroidia	Flavobacteriales	Flavobacteriaceae	Winogradskyella
OTU_92			〇	Epsilonbacteraeota	Campylobacteria	Campylobacterales	Arcobacteraceae	Arcobacter
OTU_115			〇	Cyanobacteria	Oxyphotobacteria	Synechococcales	Cyanobiaceae	Synechococcus CC9902
OTU_134		〇		Proteobacteria	Gammaproteobacteria	Betaproteobacteriales	Methylophilaceae	OM43 clade
